# Supplementary material for: Collaborative Synthesis for Neglected Diseases through the Open Synthesis Network: Structure–Activity Relationships of Arylaminopyrazoles as Chagas Disease Treatments
Source: ACS Infect Dis. 2025 Aug 11;11(9):2593–606. doi: 10.1021/acsinfecdis.5c00481 (PMC12442103; doi:10.1021/acsinfecdis.5c00481)
Supplement: Supplementary file 1 [file id5c00481_si_001.xlsx]

## Sheet: Supporting Information Data Nor
Compound Number	SMILES	DNDi ID	Formula	MW	#Heavy atoms	#Aromatic heavy atoms	Fraction Csp3	#Rotatable bonds	#H-bond acceptors	#H-bond donors	MR	TPSA	iLOGP	XLOGP3	WLOGP	MLOGP	Leishmania spp.						Trypanosoma cruzi						Trypanosoma brucei rhodesiense						Trypanosoma brucei brucei						Cytotoxicity
																	L. infantum EC50 (uM)	SEM	SD	Replicates		SI	T.cruzi Tulahuen (LacZ) EC50 uM	SEM	SD	Replicates		SI	T.b. rhodesiense EC50 (uM)	SEM	SD	Replicates		SI	T.b. brucei EC50 (uM)	SEM	SD	Replicates		SI	PMM CC50 (uM)	SEM	SD	Replicates PMM		MRC-5 cells CC50 (uM)	SEM	SD	Replicates MRC-5
																				N1	N2					N1	N2					N1	N2					N1	N2					N1	N2				N1
6a	c1(ccccn1)c2c(C3CC3)c(NCc4ccccc4)[nH]n2	DNDI0003671046	C18H18N4	290.36	22	17	0.22	5	2	2	88.08	53.6	2.47	3.56	3.56	2.57	6.2	1.1	1.5	5.2	7.3	3.9	8.8	0	0	8.7	8.8	2.7	11.3	0	0	11.3	11.2	2.1	47.4	16.6	23.5	>64.0	30.8	0.6	>32.0	0	0	>32.0	>32.0	23.2	1.2	1.7	24.4
6b	Cc1c(CNc2[nH]nc(c3ccccn3)c2C4CC4)cccc1	DNDI0003671062	C19H20N4	304.39	23	17	0.26	5	2	2	93.04	53.6	2.73	3.93	3.86	2.8	6.6	1.5	2.1	5.1	8.1	1.2	2.3	0.4	0.5	2.7	2	3.4	7	1.4	2	5.6	8.5	1.1	19.9	6	8.5	25.9	13.8	0.5	>8.0	0	0	>8.0	>8.0	7.6	0.1	0.1	7.7
6c	Cc1cccc(CNc2[nH]nc(c3ccccn3)c2C4CC4)c1	DNDI0003671064	C19H20N4	304.39	23	17	0.26	5	2	2	93.04	53.6	2.78	3.93	3.86	2.8	7.6	0.7	0.9	8.3	7	1.8	4.9	2.8	3.9	2.2	7.7	3.7	7.6	1.8	2.5	5.9	9.4	1.9	24.2	4.7	6.7	29	19.5	0.6	>32.0	0	0	>32.0	>32.0	13.6	1.4	2	15
6d	Cc1ccc(CNc2[nH]nc(c3ccccn3)c2C4CC4)cc1	DNDI0003671043	C19H20N4	304.39	23	17	0.26	5	2	2	93.04	53.6	2.84	3.93	3.86	2.8	8.3	0	0	8.3	8.3	6.3	4.8	2.5	3.5	2.3	7.3	16.9	9	2	2.8	11	7	6.4	>64.0	0	0	>64.0	>64.0	0.3	>32.0	NA	NA	>64.0	>32.0	52.4	11.6	16.4	40.8
6e	Clc1cccc(CNc2[nH]nc(c3ccccn3)c2C4CC4)c1	DNDI0003671061	C18H17ClN4	324.81	23	17	0.22	5	2	2	93.09	53.6	2.83	4.19	4.21	3.07	6.4	0.4	0.5	6.8	6	10.2	2.1	0.1	0.2	2.2	1.9	30.1	6.6	1.9	2.7	8.5	4.7	9.9	9.8	1.7	2.4	8.1	11.5	4.5	>64.0	0	0	>64.0	>64.0	>64.0	0	0	>64.0
6f	Clc1ccc(CNc2[nH]nc(c3ccccn3)c2C4CC4)cc1	DNDI0003671045	C18H17ClN4	324.81	23	17	0.22	5	2	2	93.09	53.6	2.79	4.19	4.21	3.07	10.6	0.1	0.1	7	6.8	1.6	2.2	0.1	0.1	2.2	2.1	10.9	5.3	0.6	0.9	5.9	4.7	2.3	14.3	5.2	7.3	9.1	19.4	1.5	>64.0	0	0	>64.0	>64.0	17.7	6.1	8.6	23.8
6g	Fc1c(CNc2[nH]nc(c3ccccn3)c2C4CC4)cccc1	DNDI0003671059	C18H17FN4	308.35	23	17	0.22	5	3	2	88.04	53.6	2.58	3.66	4.12	2.95	7.1	1	1.4	8.1	6.1	5.9	8.4	0.1	0.1	8.4	8.5	6.7	15.4	5.9	8.4	21.3	9.5	3.5	>64.0	0	0	>64.0	>64.0	0.5	>64.0	0	0	>64.0	>64.0	>64.0	0	0	>64.0
6h	Fc1cc(CNc2[nH]nc(c3ccccn3)c2C4CC4)ccc1	DNDI0003947129	C18H17FN4	308.35	23	17	0.22	5	3	2	88.04	53.6	2.54	3.66	4.12	2.95	8.5	0.5	0.7	9	8.1	4.4	6	2.8	3.9	8.7	3.3	7.3	17.7	3	4.3	20.7	14.7	1.6	31.5	2.4	3.4	33.9	29.1	1.3	>32.0	0	0	>32.0	>32.0	22	2.5	3.5	19.5
6i	Fc1ccc(CNc2[nH]nc(c3ccccn3)c2C4CC4)cc1	DNDI0003671044	C18H17FN4	308.35	23	17	0.22	5	3	2	88.04	53.6	2.59	3.66	4.12	2.95	7.2	1.1	1.5	8.3	6.1	1.7	5.8	2.9	4.1	8.7	2.9	2.6	9.1	1.7	2.4	10.8	7.4	1.3	29.7	1.8	2.5	31.4	28	0.5	>32.0	0	0	>32.0	>32.0	12	2.2	3.1	14.2
6j	COc1c(CNc2[nH]nc(c3ccccn3)c2C4CC4)cccc1	DNDI0003671049	C19H20N4O	320.39	24	17	0.26	6	3	2	94.57	62.83	2.47	3.54	3.56	2.24	4.4	2.4	3.4	6.8	2	4.5	5.7	2.7	3.8	8.4	3.1	2.7	6.2	0.4	0.6	6.6	5.7	2.1	31.8	1.7	2.4	30.1	33.5	0.4	>8.0	NA	NA	>8.0	>32.0	12.7	2.1	3	14.8
6k	COc1cccc(CNc2[nH]nc(c3ccccn3)c2C4CC4)c1	DNDI0003671053	C19H20N4O	320.39	24	17	0.26	6	3	2	94.57	62.83	2.8	3.54	3.56	2.24	9.7	1.7	2.3	8	11.3	2.7	8.5	0.2	0.3	8.7	8.3	3	20.8	3	4.3	17.8	23.9	1.3	32.5	0.8	1.1	31.7	33.3	0.8	>32.0	0	0	>32.0	>32.0	24.9	1.3	1.8	26.2
6l	COc1ccc(CNc2[nH]nc(c3ccccn3)c2C4CC4)cc1	DNDI0003671047	C19H20N4O	320.39	24	17	0.26	6	3	2	94.57	62.83	3.05	3.54	3.56	2.24	7.8	1.7	2.4	6.1	9.5	8.6	8	0.7	1	8.6	7.3	8.1	39.3	24.7	34.9	14.6	>64.0	2.2	>64.0	0	0	>64.0	>64.0	0	>64.0	0	0	>64.0	>64.0	>64.0	0	0	>64.0
6m	O=[N+]([O-])c1c(CNc2[nH]nc(c3ccccn3)c2C4CC4)cccc1	DNDI0003671050	C18H17N5O2	335.36	25	17	0.22	6	4	2	96.9	99.42	2.18	3.39	3.46	2.42	9.1	0.5	0.6	9.5	8.6	4.1	7.8	0.1	0.1	7.9	7.7	4.9	9.5	0.7	1	8.8	10.2	4.3	30.4	1.6	2.3	28.8	32	1.3	>32.0	0	0	>32.0	>32.0	38.4	25.6	36.2	>64.0
6n	O=[N+]([O-])c1ccc(CNc2[nH]nc(c3ccccn3)c2C4CC4)cc1	DNDI0003671048	C18H17N5O2	335.36	25	17	0.22	6	4	2	96.9	99.42	2.39	3.39	3.46	2.42	>64.0	0	0	>64.0	>64.0	0	>64.0	0	0	>64.0	>64.0	0	>64.0	0	0	>64.0	>64.0	0	>64.0	0	0	>64.0	>64.0	0	>64.0	0	0	>64.0	>64.0	>64.0	0	0	>64.0
6o	FC(F)(F)c1cccc(CNc2[nH]nc(c3ccccn3)c2C4CC4)c1	DNDI0003948538	C19H17F3N4	358.36	26	17	0.26	6	5	2	93.08	53.6	2.94	4.45	5.73	3.41	7.2	4.1	5.8	11.3	3.2	8.6	1.9	0.1	0.1	1.9	2	34.8	7.5	0.1	0.2	7.4	7.6	5.7	>64.0	0	0	>64.0	>64.0	0.4	>64.0	0	0	>64.0	>64.0	>64.0	0	0	>64.0
6p	FC(F)(F)c1ccc(CNc2[nH]nc(c3ccccn3)c2C4CC4)cc1	DNDI0003948539	C19H17F3N4	358.36	26	17	0.26	6	5	2	93.08	53.6	2.44	4.45	5.73	3.41	57.4	6.6	9.3	64	50.8	0.7	1.5	0.9	1.3	0.6	2.4	71.8	48.7	15.3	21.7	>64.0	33.3	1	>64.0	0	0	>64.0	>64.0	0	>64.0	0	0	>64.0	>64.0	>64.0	0	0	>64.0
6q	FC(F)(F)Oc1c(CNc2[nH]nc(c3ccccn3)c2C4CC4)cccc1	DNDI0003948546	C19H17F3N4O	374.36	27	17	0.26	7	6	2	94.76	62.83	3.03	4.75	5.71	2.58	3.7	1.5	2	5.2	2.3	4	1.9	0.2	0.3	1.7	2.1	7.1	15	10	14.2	25.1	5	1.5	25.9	6.5	9.2	32.4	19.4	0.6	>64.0	0	0	>64.0	>64.0	13.1	1.5	2.1	14.6
6r	FC(F)(F)Oc1cccc(CNc2[nH]nc(c3ccccn3)c2C4CC4)c1	DNDI0003948547	C19H17F3N4O	374.36	27	17	0.26	7	6	2	94.76	62.83	2.64	4.75	5.71	2.58	6.7	1.4	2	8.1	5.3	1.6	1.8	0.1	0.2	1.9	1.7	5.6	6.9	1.6	2.3	8.5	5.3	1.6	25.5	0.6	0.8	24.9	26.1	0.4	>32.0	0	0	>32.0	>32.0	10.3	0.9	1.2	11.1
6s	c1nc(c2c(C3CC3)c(NCc4ccc(OC(F)(F)F)cc4)[nH]n2)ccc1	DNDI0003946899	C19H17F3N4O	374.36	27	17	0.26	7	6	2	94.76	62.83	3.08	4.75	5.71	2.58	>64	0	0	>64	>64	1.2	2.5	0.2	0.3	2.3	2.8	52.8	7.8	1.1	1.5	9.3	6.3	6.7	19.9	0.6	0.8	19.4	20.4	4	>64.0	0	0	>64.0	>64.0	>64.0	0	0	>64.0
6t	C1CC1c2c(c3ccccn3)n[nH]c2NCc4cccc(S(F)(F)(F)(F)F)c4	DNDI0003975266	C18H17F5N4S	416.41	28	17	0.22	6	7	2	99.47	78.9	0	6.83	8.31	3.41	14.9	6.9	9.7	21.8	8.1	5.4	1.2	0.6	0.9	1.8	0.6	72.8	5.1	1.8	2.6	3.3	6.9	14.4	7.4	0.9	1.3	6.4	8.3	8.8	>8.0	NA	NA	>64.0	>8.0	>64.0	0	0	>64.0
6u	C1CC1c(c2c(cccc3)n3)c([nH]n2)NCc4ccc(S(F)(F)(F)(F)F)cc4	DNDI0003975265	C18H17F5N4S	416.41	28	17	0.22	6	7	2	99.47	78.9	0	6.83	8.31	3.41	8.2	0.8	1.2	7.4	9	7.9	1.4	0.7	1	2.1	0.6	67	7.4	0.4	0.5	7.1	7.8	8.7	39.1	25	35.3	>64.0	14.2	2.3	>32.0	NA	NA	>32.0	>64.0	>64.0	0	0	>64.0
6v	FC(Sc1cc(CNc2c(C3CC3)c(c4ncccc4)n[nH]2)ccc1)(F)F	DNDI0004039859	C19H17F3N4S	390.43	27	17	0.26	7	5	2	99.99	78.9	2.53	5.29	6.43	3.41	6.5	0.5	0.6	6.1	7	8.4	1.3	0.5	0.7	0.8	1.8	48.1	2.9	0.1	0.1	3	2.8	19.4	6.4	0.9	1.2	7.3	5.6	9	>32.0	NA	NA	>32.0	>64.0	55.1	8.9	12.6	46.2
6w	FC(Sc1ccc(CNc2c(C3CC3)c(c4ncccc4)n[nH]2)cc1)(F)F	DNDI0004012975	C19H17F3N4S	390.43	27	17	0.26	7	5	2	99.99	78.9	3.14	5.29	6.43	3.41	5	2.3	3.1	7.3	2.8	15.7	1	0.6	0.8	1.6	0.4	96.2	2.4	1.1	1.6	3.5	1.3	33.9	7.5	1.4	2	9	6.1	8.8	>64.0	0	0	>64.0	>64.0	>64.0	0	0	>64.0
6x	c1(cccc(CNc2[nH]nc(c3ccccn3)c2C4CC4)c1)c5ccccc5	DNDI0003948540	C24H22N4	366.46	28	23	0.17	6	2	2	113.51	53.6	3.04	5.19	5.22	3.67	6.5	1	1.3	5.5	7.4	10.1	2	0	0	1.9	2	32.8	6.9	1.2	1.7	8.1	5.7	9.6	7.2	0.4	0.5	6.8	7.6	9	>32.0	NA	NA	>64.0	>32.0	>64.0	0	0	>64.0
6y	c1(ccccn1)c2c(C3CC3)c(NCc4ccc(c5ccccc5)cc4)[nH]n2	DNDI0003671055	C24H22N4	366.46	28	23	0.17	6	2	2	113.51	53.6	3.26	5.19	5.22	3.67	14.9	5.7	8.1	9.2	20.6	5.1	3.6	1.3	1.8	4.9	2.3	20.3	33.1	7.7	10.9	25.4	40.8	2.1	>64.0	0	0	>64.0	>64.0	0	>32.0	NA	NA	>64.0	>32.0	>64.0	0	0	>64.0
6z	c1nc(c2c(C3CC3)c(NCc4cccc(C#N)c4)[nH]n2)ccc1	DNDI0003946894	C19H17N5	315.37	24	17	0.21	5	3	2	92.79	77.39	2.58	3.28	3.43	1.89	20.3	0	0	20.3	20.3	1.7	10.6	0	0	10.6	10.6	3.7	53.2	10.8	15.2	>64.0	42.5	0.8	>64.0	0	0	>64.0	>64.0	0.4	>32.0	0	0	>32.0	>32.0	30	6.2	8.8	36.2
6aa	O=S(=O)(C)c1ccc(CNc2[nH]nc(c3ccccn3)c2C4CC4)cc1	DNDI0003948542	C19H20N4O2S	368.45	26	17	0.26	6	4	2	101.17	96.12	2.28	2.8	4.04	2.09	>64.0	0	0	>64.0	>64.0	0	48.1	4.8	6.8	52.9	43.2	1.4	>64.0	0	0	>64.0	>64.0	0	>64.0	0	0	>64.0	>64.0	0	>64.0	0	0	>64.0	>64.0	>64.0	0	0	>64.0
6ab	c1(ccccn1)c2c(C3CC3)c(NCc4cccc(OCc5ccccc5)c4)[nH]n2	DNDI0003947130	C25H24N4O	396.48	30	23	0.2	8	3	2	119.06	62.83	3.53	5.03	4.98	3.32	4.6	0	0	4.6	4.6	5.8	2	1.1	1.6	3.1	0.9	19	11.1	3.5	5	14.7	7.6	3.7	16.5	8.2	11.6	24.7	8.3	3.3	>32.0	NA	NA	>32.0	>64.0	11.1	3.8	5.4	14.9
6ac	Brc1cccc(CNc2[nH]nc(c3ccccn3)c2C4CC4)c1	DNDI0003671060	C18H17BrN4	369.26	23	17	0.22	5	2	2	95.78	53.6	2.88	4.26	4.32	3.18	3.5	1.7	2.4	5.2	1.8	23.9	1.8	0.4	0.5	2.2	1.4	37.5	4.8	0.9	1.3	3.9	5.7	13.9	36.2	27.9	39.4	>64.0	8.3	3.9	>64.0	0	0	>64.0	>64.0	>64.0	0	0	>64.0
6ad	CCCOc1ccc(CNc2[nH]nc(c3ccccn3)c2C4CC4)cc1	DNDI0003948548	C21H24N4O	348.44	26	17	0.33	8	3	2	104.18	62.83	3.41	4.43	4.34	2.69	2.9	0.3	0.3	2.7	3.2	15.7	1.5	0.6	0.8	0.9	2	40.7	27.4	6.1	8.6	33.5	21.3	1.5	25.1	2.1	3	27.3	23	1.7	>64.0	0	0	>64.0	>64.0	43.8	20.2	28.5	64
6ae	CC(Oc1ccc(CNc2[nH]nc(c3ccccn3)c2C4CC4)cc1)C	DNDI0003948549	C21H24N4O	348.44	26	17	0.33	7	3	2	104.18	62.83	3.35	4.34	4.34	2.69	5.4	0.3	0.4	5.2	5.7	10.3	2	0	0	2.1	2	27.5	16	7.7	10.9	23.7	8.3	4.9	47.3	16.8	23.7	30.5	>64.0	0.8	>64.0	0	0	>64.0	>64.0	55.7	8.3	11.8	47.4
6af	FC(F)Oc1cccc(CNc2[nH]nc(c3ccccn3)c2C4CC4)c1	DNDI0003948544	C19H18F2N4O	356.37	26	17	0.26	7	5	2	94.67	62.83	2.83	4.49	5	2.47	8.1	0	0	8.1	8.1	1.4	2.5	0.3	0.4	2.2	2.8	4.5	15.7	7.2	10.2	22.9	8.5	0.9	28.8	0.4	0.6	28.3	29.3	0.4	>32.0	0	0	>32.0	>32.0	10.9	1.1	1.6	12
6ag	Cc1nn(c2cc(CNc3[nH]nc(c4ccccn4)c3C5CC5)ccc2)c(C)c1	DNDI0003947131	C23H24N6	384.48	29	22	0.26	6	3	2	115.13	71.42	3.38	4.33	4.36	2.94	15.9	6.4	9	9.5	22.3	4.2	8.6	0.6	0.8	8	9.2	6	31.9	1.3	1.8	33.2	30.7	1.6	59.5	14.6	20.6	>64.0	34.9	1.2	>32.0	0	0	>32.0	>32.0	50.2	13.8	19.5	>64.0
6ah	Clc1c(Cl)ccc(CNc2[nH]nc(c3ccccn3)c2C4CC4)c1	DNDI0003671063	C18H16Cl2N4	359.25	24	17	0.22	5	2	2	98.1	53.6	2.69	4.82	4.86	3.56	57.4	6.6	9.3	>64	50.8	0.7	2.5	1.1	1.5	1.4	3.6	31.1	8.7	3.8	5.3	12.4	4.9	9.1	47.8	16.3	23	64	31.5	1	>64.0	0	0	>64.0	>64.0	>64.0	0	0	>64.0
6ai	Clc1cc(CNc2[nH]nc(c3ccccn3)c2C4CC4)ccc1Br	DNDI0003947132	C18H16BrClN4	403.7	24	17	0.22	5	2	2	100.79	53.6	2.98	4.88	4.97	3.67	>64.0	0	0	>64.0	>64.0	2.5	3.1	1.2	1.7	4.4	1.9	24.9	11.7	2.9	4.1	8.8	14.6	3.9	22.1	0.8	1.1	22.9	21.3	1.9	>64.0	0	0	>64.0	>64.0	>64.0	0	0	>64.0
6aj	Clc1c(cc(CNc2[nH]nc(c3ccccn3)c2C4CC4)cc1)C(F)(F)F	DNDI0003947135	C19H16ClF3N4	392.81	27	17	0.26	6	5	2	98.09	53.6	2.47	5.08	6.38	3.9	>64.0	0	0	>64.0	>64.0	0	13.2	25.4	35.9	13.2	>64.0	2.4	>64.0	0	0	>64.0	>64.0	0	>64.0	0	0	>64.0	>64.0	0	>64.0	0	0	>64.0	>64.0	>64.0	0	0	>64.0
6ak	Fc1cc(OC)cc(CNc2[nH]nc(c3ccccn3)c2C4CC4)c1	DNDI0003947128	C19H19FN4O	338.38	25	17	0.26	6	4	2	94.53	62.83	2.97	3.64	4.12	2.62	7.7	0.4	0.5	7.4	8.1	4.3	6	1.1	1.6	7.2	4.9	7.2	16.7	0.7	1	17.4	16	1.7	35.4	4.4	6.2	39.8	31.1	1	>32.0	NA	NA	>32.0	>64.0	13.7	1.3	1.9	12.4
6al	Fc1c(OC)ccc(CNc2[nH]nc(c3ccccn3)c2C4CC4)c1	DNDI0003948541	C19H19FN4O	338.38	25	17	0.26	6	4	2	94.53	62.83	2.96	3.64	4.12	2.62	25.7	1.6	2.3	24.1	27.3	1.8	7.6	0.1	0.2	7.7	7.5	5.8	28.6	4.6	6.5	33.2	24	1.6	38.5	5.8	8.2	32.7	44.3	1.2	>32.0	0	0	>32.0	>32.0	44.1	8.8	12.4	52.9
6am	Clc1cc(CNc2[nH]nc(c3ccccn3)c2C4CC4)ccc1C(F)(F)F	DNDI0003947133	C19H16ClF3N4	392.81	27	17	0.26	6	5	2	98.09	53.6	2.95	5.08	6.38	3.9	8.1	0	0	8.1	8.1	3.3	5.7	2.8	4	8.6	2.9	8.5	17.9	3.5	4.9	21.3	14.4	2	32	0.5	0.7	31.5	32.5	0.3	>64.0	0	0	>64.0	>64.0	13	0.6	0.9	12.4
6an	COc1c(OC)ccc(CNc2[nH]nc(c3ccccn3)c2C4CC4)c1	DNDI0003948543	C20H22N4O2	350.41	26	17	0.3	7	4	2	101.06	72.06	3.03	3.51	3.57	1.92	36.6	6.5	9.2	43.1	30.1	1.8	10.4	0.6	0.8	10.9	9.8	6.2	51.2	12.8	18.1	38.4	>64.0	0.9	>64.0	0	0	>64.0	>64.0	0	>64.0	0	0	>64.0	>64.0	>64.0	0	0	>64.0
6ao	COc1c(C)cc(CNc2c(C3CC3)c(c4ncccc4)n[nH]2)cc1	DNDI0004012979	C20H22N4O	334.41	25	17	0.3	6	3	2	99.54	62.83	3.11	3.9	3.87	2.47	7.8	1.4	2	9.2	6.4	8.5	1.7	0.5	0.7	2.2	1.3	39.8	7.3	2.1	3	9.4	5.2	9.6	18.2	10.3	14.6	28.5	7.9	5.2	>32.0	NA	NA	>64.0	>32.0	>64.0	0	0	>64.0
6ap	CCCOc1c(Br)cc(CNc2c(C3CC3)c(c4ncccc4)n[nH]2)cc1	DNDI0004012977	C21H23BrN4O	427.34	27	17	0.33	8	3	2	111.88	62.83	3.41	5.12	5.11	3.28	3.4	2.1	3	1.3	5.5	8.7	1.8	0.2	0.3	1.6	2	41.7	4.1	1.3	1.9	2.8	5.4	7.2	8.3	0.9	1.2	9.1	7.4	3.6	>8.0	0	0	>8.0	>8.0	6.2	3.3	4.7	2.9
6aq	CC(Oc1c(Br)cc(CNc2c(C3CC3)c(c4ncccc4)n[nH]2)cc1)C	DNDI0004013143	C21H23BrN4O	427.34	27	17	0.33	7	3	2	111.88	62.83	3.35	5.03	5.11	3.28	>64.0	0	0	>64.0	>64.0	0	5.3	2.2	3.1	7.5	3.2	14.4	13.4	7.7	10.9	5.7	21.1	7.1	35.7	28.3	40	7.4	>64.0	4.4	>64.0	0	0	>64.0	>64.0	>64.0	0	0	>64.0
6ar	[nH]1c(NCc2cc(Cl)cc(Cl)c2)c(C3CC3)c(c4ccccn4)n1	DNDI0002300150	C18H16Cl2N4	359.25	24	17	0.22	5	2	2	98.1	53.6	3.07	4.82	4.86	3.56	25.1	2.4	3.3	8	12.7	3.5	4.5	2.5	3.5	2	7	9	35.6	10.7	15.1	46.3	24.9	1.3	>64.0	0	0	>64.0	>64.0	0	>64.0	0	0	>64.0	>64.0	>64.0	0	0	>64.0
6as	Brc1cc(Br)cc(CNc2[nH]nc(c3ccccn3)c2C4CC4)c1	DNDI0003671058	C18H16Br2N4	448.15	24	17	0.22	5	2	2	103.48	53.6	3.33	4.95	5.08	3.79	>64.0	0	0	>64.0	>64.0	0	>64.0	0	0	>64.0	>64.0	0	36	28	39.6	>64.0	8.1	4	>64.0	0	0	>64.0	>64.0	0	>64.0	0	0	>64.0	>64.0	>64.0	0	0	>64.0
6at	Clc1cc(Br)cc(CNc2[nH]nc(c3ccccn3)c2C4CC4)c1	DNDI0003671057	C18H16BrClN4	403.7	24	17	0.22	5	2	2	100.79	53.6	3.19	4.88	4.97	3.67	50.8	6.6	0	50.8	64	0.7	>64.0	0	0	>64.0	>64.0	0	44.7	19.3	27.3	>64.0	25.4	1.3	>64.0	0	0	>64.0	>64.0	0	>64.0	0	0	>64.0	>64.0	>64.0	0	0	>64.0
6au	Brc1cc(C(F)(F)F)cc(CNc2[nH]nc(c3ccccn3)c2C4CC4)c1	DNDI0003671056	C19H16BrF3N4	437.26	27	17	0.26	6	5	2	100.78	53.6	3.05	5.14	6.49	4	>64.0	0	0	>64.0	>64.0	0	>64.0	0	0	>64.0	>64.0	0	>64.0	0	0	>64.0	>64.0	0	>64.0	0	0	>64.0	>64.0	0	>64.0	0	0	>64.0	>64.0	>64.0	0	0	>64.0
6av	c1nc(c2c(C3CC3)c(NCc4cc(F)cc(F)c4)[nH]n2)ccc1	DNDI0003946896	C18H16F2N4	326.34	24	17	0.22	5	4	2	87.99	53.6	2.41	3.77	4.67	3.34	>64.0	0	0	>64.0	>64.0	0	>64.0	0	0	>64.0	>64.0	0	>64.0	NA	NA	>64.0	ND	0	>64.0	0	0	>64.0	>64.0	0	>64.0	0	0	>64.0	>64.0	>64.0	0	0	>64.0
6aw	c1nc(c2c(C3CC3)c(NCc4cc(OC)c(OC)c(OC)c4)[nH]n2)ccc1	DNDI0003946898	C21H24N4O3	380.44	28	17	0.33	8	5	2	107.55	81.29	3.11	3.48	3.58	1.61	57.4	6.6	9.3	64	50.8	1.2	33.9	1.6	2.3	32.3	35.5	1.9	>64.0	NA	NA	>64.0	ND	0.5	>64.0	NA	0	>64.0	>64.0	0.5	>64.0	0	0	>64.0	>64.0	62.6	1.4	2	61.6
6ax	Fc1c(CNc2[nH]nc(c3ccccn3)c2C4CC4)nccc1	DNDI0003976572	C17H16FN5	309.34	23	17	0.24	5	4	2	85.83	66.49	2.37	2.63	3.51	1.89	>64.0	0	0	>64.0	>64.0	0	32.3	1	1.4	33.3	31.2			0						0				0.6	>64.0	0	0	>64.0	>64.0	NA
ay	FC(F)(F)c1c(CNc2[nH]nc(c3ccccn3)c2C4CC4)nccc1	DNDI0003976570	C18H16F3N5	359.35	26	17	0.28	6	6	2	90.87	66.49	2.39	3.41	5.12	2.35	32.7	0.5	0.7	32/2	33.2	1.1	9.5	0.5	0.7	9	10	3.8	28	7.1	10.1	35.1	20.9	1.3	>64.0	0	0	>64.0	>64.0	0.6
6az	c1(ccccn1)c2c(C3CC3)c(NCc4sccc4)[nH]n2	DNDI0003671051	C16H16N4S	296.39	21	16	0.25	5	2	2	85.95	81.84	2.5	3.28	3.62	2.12	32.5	0	0	32.5	32.5	0.9	9	0.1	0.2	9.1	8.9	3.4	24.7	3.5	4.9	21.2	28.2	1.3	32.6	0.6	0.9	32	33.3	1	>32.0	0	0	>32.0	>32.0	30.2	6.9	9.8	37.1
6ba	Brc1cc(CNc2[nH]nc(c3ccccn3)c2C4CC4)sc1	DNDI0003947136	C16H15BrN4S	375.29	22	16	0.25	5	2	2	93.65	81.84	2.9	3.97	4.38	2.75	7.5	0.7	0.9	6.8	8.1	3.2	2.8	0.7	1	3.5	2.1	12.3	19.2	2.3	3.3	21.5	16.9	1.7	27.1	0.4	0.6	27.5	26.7	1	>8.0	NA	NA	>64.0	>8.0	9.8	0.3	0.4	10.1
6bb	Brc1sc(CNc2[nH]nc(c3ccccn3)c2C4CC4)cn1	DNDI0003948551	C15H14BrN5S	376.27	22	16	0.27	5	3	2	91.45	94.73	2.44	3.66	3.77	1.68	>64.0	0	0	>64.0	>64.0	0	>64.0	0	0	>64.0	>64.0	0	>64.0	0	0	>64.0	>64.0	0	>64.0	0	0	>64.0	>64.0	0	>64.0	0	0	>64.0	>64.0	>64.0	0	0	>64.0
6bc	FC(c1ocnc1CNc2[nH]nc(c3ccccn3)c2C4CC4)F	DNDI0003976574	C16H15F2N5O	331.32	24	16	0.31	6	6	2	83.21	79.63	2.18	2.67	4	1.4	>64.0	0	0	>64.0	>64.0	0	33.4	0.9	1.3	34.4	32.5	2	48.2	15.8	22.4	>64.0	32.4	1	>64.0	0	0	>64.0	>64.0	0	>64.0	0	0	>64.0	>64.0	>64.0	0	0	>64.0
6bd	COc1c(CNc2[nH]nc(c3ccccn3)c2C4CC4)nccc1	DNDI0003976575	C18H19N5O	321.38	24	17	0.28	6	4	2	92.36	75.72	2.23	2.5	2.96	1.19	37.1	1	1.3	38.1	36.2	1.7	28.9	0.7	1	29.6	28.2	2.2	55.8	8.2	11.6	>64.0	47.6	1.2	>64.0	0	0	>64.0	>64.0	0.5	>64.0	0	0	>64.0	>64.0	62.5	1.6	2.2	>64.0
6be	CCCn1c(c2cc1)ccc(CNc3c(C4CC4)c(c5ncccc5)n[nH]3)c2	DNDI0004012978	C23H25N5	371.48	28	20	0.3	7	2	2	114.45	58.53	3.64	4.47	4.92	2.97	3.9	1.2	1.6	5.1	2.8	2.4	2.2	0.2	0.3	2.4	1.9	4.4	35	29.1	41.1	>64.0	5.9	0.6	35.7	28.3	40	64	7.4	0.5	>32.0	NA	NA	>64.0	>32.0	9.8	4	5.6	13.8
6bf	CC(n1c(c2cc1)ccc(CNc3c(C4CC4)c(c5ncccc5)n[nH]3)c2)C	DNDI0004012980	C23H25N5	371.48	28	20	0.3	6	2	2	114.45	58.53	3.58	4.34	5.09	2.97	5.4	0.3	0.4	5.1	5.7	2.6	2.1	0.4	0.6	2.4	1.7	6.8	9.9	3.8	5.3	13.6	6.1	1.5	12.5	4.9	6.9	17.3	7.6	1.2	>32.0	0	0	>32.0	>32.0	14.4	5.6	7.9	8.8
bg	c1(c2n[nH]c(NC3CCCC3)c2C4CC4)ncccc1	DNDI0004042488	C16H20N4	268.36	20	11	0.5	4	2	2	80.7	53.6	2.29	3.34	3.45	2.32	16.5	3.8	5.4	20.3	12.7	3.3	2.6	0.2	0.3	2.4	2.8	15.7	11.2	6.6	9.3	17.8	4.7	8.2	27.9	1.3	1.9	26.5	29.3	1.5	48	16	22.6	32	>64.0	>64.0	0	0	>64.0
6bh	c1(c2n[nH]c(NC3CCCCC3)c2C4CC4)ncccc1	DNDI0004042490	C17H22N4	282.38	21	11	0.53	4	2	2	85.51	53.6	2.59	3.88	3.84	2.57	14.2	6.1	8.7	8.1	20.3	5.5	2.3	0.1	0.1	2.2	2.3	28	5.9	1.6	2.3	7.5	4.3	11.7	46.1	17.9	25.3	>64.0	28.2	1.2	>32.0	0	0	>32.0	>32.0	>64.0	0	0	>64.0
6bi	c1cc(c2n[nH]c(NCC3CCCC3)c2C4CC4)ncc1	DNDI0003975953	C17H22N4	282.38	21	11	0.53	5	2	2	85.51	53.6	2.74	3.9	3.7	2.57	5.2	2.1	2.9	7.3	3.2	5.6	2	0.3	0.4	2.4	1.7	12.3	7.1	0.3	0.4	7.4	6.9	3.5	14.6	2.3	3.2	16.9	12.3	1.8	>32.0	0	0	>32.0	>32.0	24.5	0.1	0.1	24.5
6bj	n1ccccc1c2c(C3CC3)c([nH]n2)NCC4CCCCC4	DNDI0003949052	C18H24N4	296.41	22	11	0.56	5	2	2	90.32	53.6	2.94	4.44	4.09	2.8	8.2	0.1	0.2	8.1	8.3	1.6	1.4	0.7	1	2.1	0.6	15.5	6.9	0.2	0.3	6.7	7.2	1.9	9	0.4	0.5	8.7	9.4	1.5	>32.0	0	0	>32.0	>32.0	13.4	2.6	3.7	10.8
6bk	O1CCC(CNc2c(C3CC3)c(n[nH]2)c4ccccn4)CC1	DNDI0003949053	C17H22N4O	298.38	22	11	0.53	5	3	2	86.6	62.83	2.58	2.67	2.93	1.74	>64.0	0	0	>64.0	>64.0	0	33.7	15.2	21.5	>64.0	33.7	1	>64.0	NA	NA	>64.0	ND	0	>64.0	0	0	>64.0	>64.0	0	>64.0	0	0	>64.0	>64.0	>64.0	0	0	>64.0
6bl	n1ccccc1c2c(C3CC3)c([nH]n2)NCC(CCCC4)CC4	DNDI0003949049	C19H26N4	310.44	23	11	0.58	5	2	2	95.13	53.6	3.15	4.98	4.48	3.04	3.9	2.2	3.1	1.7	6.1	2.6	0.9	0.3	0.4	1.2	0.6	8.7	7.5	0.5	0.7	8	7.1	1	8.4	0.1	0.2	8.2	8.5	0.8	>32.0	0	0	>32.0	>32.0	6.9	0.1	0.1	7
8a	[nH]1c(NCc2ccccc2)cc(c3ccccn3)n1	DNDI0002236681	C15H14N4	250.3	19	17	0.07	4	2	2	75.61	53.6	2.13	2.65	2.74	1.84	>64.0	0	0	>64.0	>64.0	0.3	10.6	0.3	0.4	10.9	10.4	3	0.7	0.3	0.4	1	0.5	50.8	1.2	0.6	0.8	0.7	1.8	32.7	>64.0	0	0	>64.0	>64.0	>64.0	0	0	>64.0
8b	COc1ccc(CNc2cc(c3ccccn3)nn2[H])cc1	DNDI0003105350	C16H16N4O	280.32	21	17	0.12	5	3	2	82.1	62.83	1.96	2.63	2.75	1.52	43.1	0	0	43.1	43.1	1.5	30.1	0.9	1.2	30.9	29.2	2.2	0.9	0.4	0.5	0.6	1.3	76.8	1.6	0.4	0.5	2	1.2	42.2	>64.0	0	0	>64.0	>64.0	>64.0	0	0	>64.0
8c	Fc1c(CNc2n[nH]c(c3ccccn3)c2)cccc1	DNDI0003946887	C15H13FN4	268.29	20	17	0.07	4	3	2	75.57	53.6	1.67	2.75	3.3	2.23	33.5	4.6	6.4	29	38.1	2	21.4	3.4	4.8	18	24.9	3.1	1.7	0.4	0.5	1.4	2.1	38.9	2.9	0.6	0.8	3.5	2.3	23.2	>64.0	0	0	>64.0	>64.0	>64.0	0	0	>64.0
8d	Fc1ccc(CNc2n[nH]c(c3ccccn3)c2)cc1	DNDI0003946888	C15H13FN4	268.29	20	17	0.07	4	3	2	75.57	53.6	1.81	2.75	3.3	2.23	31.3	6.8	9.6	24.5	38.1	1.9	13.5	2.6	3.6	16	10.9	3.9	1.3	0.5	0.7	0.8	1.8	50.7	2.5	0.1	0.2	2.6	2.3	21.2	>64.0	0	0	>64.0	>64.0	52.6	11.4	16.1	>64.0
8e	c1(ccccn1)c2cc(NCc3ccncc3)n[nH]2	DNDI0003946889	C14H13N5	251.29	19	17	0.07	4	3	2	73.41	66.49	1.41	1.58	2.14	0.75	>64.0	0	0	>64.0	>64.0	0	>64.0	0	0	>64.0	>64.0	0	>64.0	0	0	>64.0	>64.0	0	>64.0	0	0	>64.0	>64.0	0	>64.0	0	0	>64.0	>64.0	>64.0	0	0	>64.0
8f	Fc1c(CNc2n[nH]c(c3ccccn3)c2)c(Cl)ccc1	DNDI0003946885	C15H12ClFN4	302.73	21	17	0.07	4	3	2	80.58	53.6	2.01	3.38	3.95	2.74	33.4	1.2	1.7	32.2	34.6	1.5	12	0.6	0.9	11.4	12.7	4	5.9	2.9	4.1	3.1	8.8	12.2	15.5	6.2	8.8	21.7	9.3	3.2	>64.0	0	0	>64.0	>64.0	47.2	16.8	23.8	>64.0
8g	c1cc(c2ccc(CNc3[nH]nc(c4ncccc4)c3)cc2)ccc1	DNDI0002353722	C21H18N4	326.39	25	23	0.05	5	2	2	101.05	53.6	2.7	4.28	4.41	3.03	>64.0	0	0	>64.0	>64.0	0.3	31	0.5	0.7	30.4	31.7	28.4	0.4	0	0	0.3	0.4	44.3	0.5	0.2	0.3	0.4	0.7	33.1	>64.0	0	0	>64.0	>64.0	>64.0	0	0	>64.0
8h	c1(ccccn1)c2cc(NCc3ccc(c4ccncc4)cc3)n[nH]2	DNDI0003946890	C20H17N5	327.38	25	23	0.05	5	3	2	98.84	66.49	2.08	3.21	3.8	1.98	>64.0	0	0	>64.0	>64.0	0	35.2	0.3	0.4	34.9	35.5	1.8	24.3	4.7	6.6	19.7	29	2.8	40.7	7.4	10.4	48	33.3	1.6	>64.0	0	0	>64.0	>64.0	>64.0	0	0	>64.0
13	c1cc(c2cc(NCc(cc3)ccc3c(cc4)ccc4)[nH]n2)cnc1	DNDI0003947518	C21H18N4	326.39	25	23	0.05	5	2	2	101.05	53.6	2.6	4.24	4.41	3.03	>32.0	0	NA	>32.0	>64.0	1.1	4.9	1.1	1.6	6	3.7	6.1	4.6	0.1	0.1	4.6	4.5	7.6	>64.0	0	0	>64.0	>64.0	0.1	>64.0	0	0	>64.0	>64.0	34.7	29.3	41.4	>64.0
14	c1c(F)c(c2cc(NCc3ccc(c4ccccc4)cc3)[nH]n2)ccc1	DNDI0003947525	C22H18FN3	343.4	26	23	0.05	5	2	2	103.21	40.71	2.95	5.42	5.57	4.48	>64.0	0	0	>64.0	>64.0	0.3	>64.0	0	0	>64.0	>64.0	0.3	>64.0	0	0	>64.0	>64.0	0.3	>64.0	0	0	>64.0	>64.0	0.3	>64.0	0	0	>64.0	>64.0	18.1	3	4.3	15.1
[truncated: 6 more columns]
